# Supplementary material for: Curcumin Restrains Oxidative Stress of After Intracerebral Hemorrhage in Rat by Activating the Nrf2/HO-1 Pathway
Source: Front Pharmacol. 2022 Apr 27;13:889226. doi: 10.3389/fphar.2022.889226 (PMC9092178; doi:10.3389/fphar.2022.889226)
Supplement: Supplementary file 1 [file Table2.XLSX]

## Sheet: Sheet4
The row data of CCK-8 Kit result in Heme by Microplate reader
			Black	0 μM	0.01 μM	0.1 μM	1 μM	10 μM	50 μM	100 μM
First independent experiment
	0.000135543	-0.000184543	-0.00117154	0.000152436	0.000125454	-0.000197454	0.000113127	-0.000135454	-0.000153454	0.00012127	0.000165237	0.000184445
	0.753061	0.84941	0.66643	0.634319	0.779959	0.75861	0.670048	0.73895	0.786276	0.669566	0.596078	0.707474
	0.657278	0.671503	0.621362	0.634402	0.719612	0.653267	0.600877	0.687583	0.772258	0.616476	0.555726	0.61896
	0.630761	0.72199	0.601016	0.556715	0.69628	0.689933	0.573675	0.714656	0.715592	0.623815	0.515439	0.588765
	0.534042	0.635793	0.540058	0.546927	0.639126	0.661966	0.563138	0.659884	0.679161	0.584651	0.548336	0.624787
	0.495371	0.584392	0.455897	0.517355	0.679755	0.567873	0.531842	0.646362	0.604684	0.543692	0.522004	0.557761
	0.336372	0.197387	0.125272	0.297537	0.354366	0.298668	0.202236	0.271982	0.356962	0.16607	0.260376	0.325046
	0.102901	0.125686	0.163415	0.124629	0.114184	0.123846	0.0747066	0.0990317	0.225006	0.135051	0.0433546	0.173928
