# Supplementary material for: Curcumin Restrains Oxidative Stress of After Intracerebral Hemorrhage in Rat by Activating the Nrf2/HO-1 Pathway
Source: Front Pharmacol. 2022 Apr 27;13:889226. doi: 10.3389/fphar.2022.889226 (PMC9092178; doi:10.3389/fphar.2022.889226)
Supplement: Supplementary file 2 [file Table3.XLSX]

## Sheet: Sheet4
The row data of CCK-8 Kit result in Heme by Microplate reader
			Control group		Heme group		Heme+Curcumin group		Heme+Curcumin+ML385
First independent experiment
			0.13618	0.0719755	0.444725	0.452341	0.166145	0.139522	0.420949	0.412917
			0.121016	0.0719509	0.445112	0.461481	0.152573	0.138999	0.388955	0.437399
			0.142501	0.16449	0.456952	0.470247	0.158597	0.146864	0.416083	0.425114
			0.0840625	0.126385	0.468647	0.467358	0.14258	0.135743	0.40022	0.390621
			0.0694119	0.134895	0.413054	0.475957	0.159583	0.152399	0.408698	0.38221
			0.126671	0.132672	0.459279	0.44921	0.158007	0.154313	0.379834	0.439933
			0.137795	0.126806	0.475347	0.411597	0.152404	0.154327	0.407827	0.381188
			0.0729413	0.107694	0.43747	0.447929	0.161595	0.142808	0.368115	0.443332
Second independent experiment
			0.0984685	0.105595	0.384909	0.446789	0.146749	0.137294	0.406553	0.371878
			0.16268	0.071492	0.423231	0.424632	0.132678	0.145365	0.354865	0.362461
			0.0692709	0.12841	0.396988	0.447416	0.125127	0.132947	0.413976	0.368598
			0.0753402	0.143935	0.401177	0.44303	0.140121	0.146442	0.364847	0.33746
			0.0976977	0.0948589	0.433767	0.397232	0.14001	0.128712	0.405079	0.386171
			0.10779	0.129647	0.410086	0.438899	0.149432	0.125701	0.346356	0.388916
			0.0717604	0.0925381	0.424177	0.442421	0.147503	0.144128	0.407862	0.355811
			0.0989076	0.135341	0.381962	0.441364	0.142121	0.15414	0.346006	0.408189
Third independent experiment
			0.0953535	0.15495	0.495927	0.496984	0.168897	0.164093	0.461271	0.419689
			0.162928	0.111088	0.451549	0.503545	0.162209	0.144551	0.442653	0.390012
			0.139828	0.0795011	0.453159	0.520235	0.164334	0.157431	0.388451	0.439558
			0.152078	0.160591	0.489893	0.508179	0.157297	0.177126	0.400259	0.418696
			0.0780029	0.0971951	0.488707	0.504109	0.147768	0.16997	0.477951	0.463938
			0.122039	0.140244	0.47677	0.488942	0.145526	0.147207	0.477497	0.467187
			0.0683614	0.156681	0.474872	0.460125	0.148328	0.168271	0.410904	0.389811
			0.105425	0.128283	0.479628	0.46823	0.144081	0.150771	0.482268	0.393058
