# Supplementary material for: Curcumin Restrains Oxidative Stress of After Intracerebral Hemorrhage in Rat by Activating the Nrf2/HO-1 Pathway
Source: Front Pharmacol. 2022 Apr 27;13:889226. doi: 10.3389/fphar.2022.889226 (PMC9092178; doi:10.3389/fphar.2022.889226)
Supplement: Supplementary file 4 [file Table6.XLSX]

## Sheet: Sheet1
Raw data of mean gray value of Weatern Blot
Rat brain tissue after 7d of ICH
Protein	Group	Area	Mean	Min	Max	IntDen	RawIntDen
Nrf2	Control Group	558	82.529	18	173	46051	46051
Nrf2	ICH Group	558	103.385	13	250	57689	57689
Nrf2	ICH+Curcumin Group	558	123.699	16	250	69024	69024
Nrf2	ICH+Curcumin+ML385 Group	558	103.928	10	250	57992	57992
HO-1	Control Group	558	115.409	40	250	64398	64398
HO-1	ICH Group	558	116.577	30	250	65050	65050
HO-1	ICH+Curcumin Group	558	142.839	22	250	79704	79704
HO-1	ICH+Curcumin+ML385 Group	558	110.38	19	249	61592	61592
NQO1	Control Group	558	111.889	36	234	62434	62434
NQO1	ICH Group	558	110.588	37	209	61708	61708
NQO1	ICH+Curcumin Group	558	144.43	39	250	80592	80592
NQO1	ICH+Curcumin+ML385 Group	558	106.547	40	250	59453	59453
Gpx4	Control Group	558	107.147	45	224	59788	59788
Gpx4	ICH Group	558	104.466	39	201	58292	58292
Gpx4	ICH+Curcumin Group	558	140.923	39	250	78635	78635
Gpx4	ICH+Curcumin+ML385 Group	558	87.17	40	175	48641	48641
SOD	Control Group	558	107.29	29	229	59868	59868
SOD	ICH Group	558	95.493	26	197	53285	53285
SOD	ICH+Curcumin Group	558	151.953	27	249	84790	84790
SOD	ICH+Curcumin+ML385 Group	558	100.312	26	225	55974	55974
Csapase 8	Control Group	558	155.158	67	248	86578	86578
Csapase 8	ICH Group	558	161.511	35	250	90123	90123
Csapase 8	ICH+Curcumin Group	558	131.28	35	217	73254	73254
Csapase 8	ICH+Curcumin+ML385 Group	558	120.034	19	249	66979	66979
Tubulin	Control Group	558	150.106	10	250	83759	83759
Tubulin	ICH Group	558	146.453	11	249	81721	81721
Tubulin	ICH+Curcumin Group	558	153.849	14	249	85848	85848
Tubulin	ICH+Curcumin+ML385 Group	558	145.873	10	249	81397	81397
