# Supplementary material for: Curcumin Restrains Oxidative Stress of After Intracerebral Hemorrhage in Rat by Activating the Nrf2/HO-1 Pathway
Source: Front Pharmacol. 2022 Apr 27;13:889226. doi: 10.3389/fphar.2022.889226 (PMC9092178; doi:10.3389/fphar.2022.889226)
Supplement: Supplementary file 6 [file Table4.XLSX]

## Sheet: Sheet1
Raw data of mean gray value of Weatern Blot
brain tissue at 7d after ICH
Protein	Group	Area	Mean	Min	Max	IntDen	RawIntDen
Nrf2 12h	Control Group	480	75.606	11	170	36291	36291
Nrf2 12h	Heme Group	480	74.796	9	155	35902	35902
Nrf2 12h	Heme+Curcumin Group	480	141.131	11	252	67743	67743
Nrf2 12h	Heme+Curcumin+ML385 Group	480	68.49	7	168	32875	32875
HO-1 12h	Control Group	480	81.1	22	184	38928	38928
HO-1 12h	Heme Group	480	100.106	25	245	48051	48051
HO-1 12h	Heme+Curcumin Group	480	127.575	26	252	61236	61236
HO-1 12h	Heme+Curcumin+ML385 Group	480	81.065	23	202	38911	38911
NQO1 12h	Control Group	480	86.631	18	169	41583	41583
NQO1 12h	Heme Group	480	116.308	17	252	55828	55828
NQO1 12h	Heme+Curcumin Group	480	148.229	22	252	71150	71150
NQO1 12h	Heme+Curcumin+ML385 Group	480	91.769	2	245	44049	44049
GST 12h	Control Group	480	81.592	8	215	39164	39164
GST 12h	Heme Group	480	56.829	8	137	27278	27278
GST 12h	Heme+Curcumin Group	480	136.215	15	252	65383	65383
GST 12h	Heme+Curcumin+ML385 Group	480	62.746	7	172	30118	30118
Tubulin 12h	Control Group	480	145.696	10	252	69934	69934
Tubulin 12h	Heme Group	480	146.669	13	252	70401	70401
Tubulin 12h	Heme+Curcumin Group	480	155.781	11	252	74775	74775
Tubulin 12h	Heme+Curcumin+ML385 Group	480	167.521	9	252	80410	80410
