# Supplementary material for: Curcumin Restrains Oxidative Stress of After Intracerebral Hemorrhage in Rat by Activating the Nrf2/HO-1 Pathway
Source: Front Pharmacol. 2022 Apr 27;13:889226. doi: 10.3389/fphar.2022.889226 (PMC9092178; doi:10.3389/fphar.2022.889226)
Supplement: Supplementary file 8 [file Table5.XLSX]

## Sheet: Sheet1
Raw data of mean gray value of Weatern Blot
Primary Microglia 12h after treatment
Protein	Group	Area	Mean	Min	Max	IntDen	RawIntDen
Nrf2 12h	Control Group	558	106.513	31	250	59434	59434
Nrf2 12h	Heme Group	558	134.814	29	252	75226	75226
Nrf2 12h	Heme+Curcumin Group	558	148.127	29	252	82655	82655
Nrf2 12h	Heme+Curcumin+ML385 Group	558	109.459	9	252	61078	61078
HO-1 12h	Control Group	558	75.903	24	179	42354	42354
HO-1 12h	Heme Group	558	105.262	31	252	58736	58736
HO-1 12h	Heme+Curcumin Group	558	134.018	32	252	74782	74782
HO-1 12h	Heme+Curcumin+ML385 Group	558	111.154	32	252	62024	62024
NQO1 12h	Control Group	558	77.753	13	198	43386	43386
NQO1 12h	Heme Group	558	74.833	17	165	41757	41757
NQO1 12h	Heme+Curcumin Group	558	126.5	15	252	70587	70587
NQO1 12h	Heme+Curcumin+ML385 Group	558	66.98	15	170	37375	37375
GST 12h	Control Group	558	65.907	6	205	36776	36776
GST 12h	Heme Group	558	55.706	4	164	31084	31084
GST 12h	Heme+Curcumin Group	558	126.391	12	252	70526	70526
GST 12h	Heme+Curcumin+ML385 Group	558	55.308	2	169	30862	30862
Tubulin 12h	Control Group	558	149.31	4	252	83315	83315
Tubulin 12h	Heme Group	558	149.326	3	252	83324	83324
Tubulin 12h	Heme+Curcumin Group	558	152.459	3	252	85072	85072
Tubulin 12h	Heme+Curcumin+ML385 Group	558	156.358	10	252	87248	87248
